# Supplementary material for: Arm-specific dynamics of chromosome evolution in malaria mosquitoes
Source: BMC Evol Biol. 2011 Apr 7;11:91. doi: 10.1186/1471-2148-11-91 (PMC3094232; doi:10.1186/1471-2148-11-91)
Supplement: Additional file 4 — Occurrence of DNA markers inside and outside of polymorphic inversions in An. stephensi and An. gambiae. [file 1471-2148-11-91-S4.XLS]

## Sheet: Sheet4
Additional file 4 - Occurrence of DNA markers inside and outside of polymorphic inversions in An. stephensi and An. gambiae.
2R (62 markers)		An. gambiae inversions
An. stephensi inversions	Length (%)	2Rb	2Rc	2Rd	2Rj	2Rbk	2Ru	Outside inversions
Length (%)		10.85	8.4	19.6	20.8	22.45	8	29.3
2Rb	31.55	0	4	4	5	8	1	4
2Rc	27.1	2	3	2	7	3	0	2
2Rd	16.35	2	3	2	3	3	0	0
2Re	17.5	5	1	0	6	2	0	0
2Rf	9.4	1	2	4	1	6	3	3
2Rg	35.7	4	4	2	12	4	0	2
2Rh	52.25	2	3	2	10	3	0	4
Outside inversions	36.4	3	0	5	1	4	1	11
2L-3L (49 markers)		An. gambiae inversions
An. stephensi inversions	Length (%)	2La+	Outside inversions
Length (%)		38.05	61.95
3Lb	16.05	7	3
3Lc	15.4	6	3
3Ld	11.8	1	4
3Le	22.5	8	6
3Lf	12.95	6	1
3Lg	3.8	0	2
3Lh	9.7	1	4
3Li	23.1	7	2
3Lj	15.4	2	5
3Lk	10.1	2	2
Outside inversions	32.6	5	11

## Sheet: Sheet2
2R arm
Order in gambiae	Clone name	Accession	Locations in gambiae	Order in stephensi	Gambiae inversions	Stephensi inversions
1	155B23	BH368691	0.5	1
2	04L11	AL141975	1.6	2
3	01_H04	BU038873	2.802	3
4	21_F12	BU038958	4.05	30	j	bcgh
5	140D21	BH370864	4.7	29	j	bcgh
6	AsOBP-7	Tu lab	6.152	11	j	eg
7	153L12	BH380684	6.8	12	j	egh
8	12_G10	BU038913	8.925	4	j
9	Ag1759	AGAP001759	9.479	22	j	cdgh
10	Ag1763	AGAP001763	9.523	37	j	bfh
11	Ag1780	AGAP001780	10.216	19	j	cdgh
12	25P09	AL153306	10.5	18	j	cdgh
13	11A13	AL145719	11.5	32	j	bh
14	20N10	AL150410	12.874	27	j	bcgh
15	Ag1980	XM_321082	13.087	15	j	cegh
16	Ag2015	AGAP002015	13.937	13	j	egh
17	22D14	AL151203	14.034	14	j	egh
18	135P16	BH387168	14.892	10	j	eg
19	04_D06	BU038877	16.812	40		bfh
20	137K7	BH371689	17.5	41		bfh
21	08_E06	BU038895	19.444	17	b	cdegh
22	AF13C05	Collins lab	19.883	16	b	cdegh
23	29F01	AL155230	20.468	43	b	f
24	25_E09	BU038972	21.425	52	b
25	17_G08	BU038935	21.835	53	b
26	GPROR7	Tu lab	22.849	9	b	eg
27	06_B01	BU038882	23.835	8	b	eg
28	09N07	AL145079	25.146	6	bk	e
29	18L04	AL149296	26.187	5	bk
30	155H21	BH398459	27.025	23	ck	cdgh
31	138H21	BH381119	28.31	36	ck	bh
32	AsRPS6	AY237124	29.609	20	ck	cdgh
33	Ag2934	XM_001237408	29.835	21	ck	cdgh
34	Ag2935	XM_311967	29.839	38	ck	bfh
35	27I24	AL154218	30.15	39	ck	bfh
36	139N4	BH379254	30.69	34	ck	bh
37	31M01	AL611707	31.2	7	ck	eg
38	~09E12	AL144757	33.575	54	dku
39	11_D07	BU038904	33.903	35	dku	bh
40	21I20	AL609973	34.742	45	dku	f
41	AsOBP1	Tu lab	35.643	46	dku	f
42	23O01	AL152140	35.77	47	dku	f
43	Ag3315	AGAP003315	35.838	49	dk
44	Ag3342	AGAP003342	36.308	50	dk
45	Ag3351	XM_001688498	36.478	42	dk	bfh
46	Ag3363	AGAP003363	36.85	31	dk	bh
47	Ag3434	AGAP003434	37.703	33	dk	bh
48	12_H09	BU038915	38.738	24	d	cdgh
49	AF261B04	Collins lab	39.751	25	d	cdgh
50	169F11	BH369697	41	56	d
51	11_E07	BU038905	41.338	57	d
52	142O19	BH368703	45.428	51
53	08O05	AL144514	47.28	48
54	157B8	BH384608	48.013	55
55	166G9	BH383888	52.013	26		bcgh
56	18_D12	BU038940	53.207	28		bcgh
57	AsSP11.9	AY162245	54.393	44		f
58	211F02	Sehouche lab	55.869	58
59	23I15	AL151968	56.667	60
60	11_B04	BU038900	57.542	59
61	17N16	AL148800	58.537	61
62	StBAC62	Sehouche lab	60.236	62
Chromosome 2L
Order in gambiae	Clone name	Accession	Locations in gambiae	Order in stephensi	Gambiae inversions	Stephensi inversions
1	AsHyp16	AY162228	3.72	1		j
35	AF262H10	Collins lab	40.442	2	a	j
36	11_F09	BU038906	40.536	3	a	j
7	157I18	BH367786	13.513	4		dj
2	101C3	BH388218	5.7	5		dj
3	03G12	AL141218	6.081	6		dj
4	02A19	AL140406	8.667	7		bdj
23	140N16	BH384642	30.99	8	a	bd
5	02A04	AL140380	9.902	9		bcf
27	10D09	AL145285	32.64	10	a	bcf
24	AsAG5	AY162227	31.693	11	a	bcf
25	AST004P4	Tu lab	31.715	12	a	bcf
26	212G03	Sehouche lab	32.055	13	a	bcf
22	04P13	AL142126	29.574	14	a	bcfk
21	AsPPO1	AY559300	28.702	15	a	bcfk
8	~26E08	AL610881	14.601	16		bck
6	10I04	AL145436	11.534	17		ck
15	AsSP53.7	AY162233	21.865	18	a	e
16	716320	BM606621	22.321	19	a	e
14	SuaPh6_1.8EcoRI	NA	20.535	20	a	e
38	Ag7070	XM_001688008	42.178	21		e
39	31L22	AL156623	42.206	22		e
9	23_D088	BU038965	15.211	23		egh
10	03C15	AL141092	16.516	24		egh
11	27O10	AL154432	17.882	25		eih
12	104C14	BH391906	18.512	26		eih
29	212D03	Sehouche lab	37.118	27	a	eih
30	26L15	AL153718	37.497	28	a	ei
31	101L14	BH382930	38.518	29	a	ei
32	16_F07	BU038931	39.215	30	a	ei
33	211H03	Sehouche lab	39.285	31	a	ei
34	09_C11	BU038897	39.995	32	a	i
28	02K19	AL140790	35.622	33	a	i
37	Ag7063	XM_308701	42.126	34	a
13	131F22	BH390198	20.364	35
17	12G16	AL146467	24.626	36	a
18	211A02	Sehouche lab	25.521	37	a
19	150F12	BH385494	25.924	38	a
20	61_E02	BU039003	27.158	39	a
40	04C08	AL607764	43.54	40
41	06_G08	BU038889	44.638	41
42	178B1	BH372501	45.026	42
43	26_B05	BU038978	45.256	43
44	26_A01	BU038977	46.062	44
45	07_A01	BU038890	46.337	45
46	11_B01	BU038899	46.995	46
47	211B01	Sehouche lab	48.34	47
49	142L24	BH399793	49.243	48
48	18_G01	BU038941	48.608	49
