# Supplementary material for: Arm-specific dynamics of chromosome evolution in malaria mosquitoes
Source: BMC Evol Biol. 2011 Apr 7;11:91. doi: 10.1186/1471-2148-11-91 (PMC3094232; doi:10.1186/1471-2148-11-91)
Supplement: Additional file 5 — Occurrence of DNA markers inside and outside of polymorphic inversions in An. funestus and An. gambiae. [file 1471-2148-11-91-S5.XLS]

## Sheet: Sheet1
Additional file 5 - Occurrence of DNA markers inside and outside of polymorphic inversions in An. funestus and An. gambiae.
2R (50 markers)		An. gambiae inversions
An. funestus inversions	Length (%)	2Rb	2Rc	2Rd	2Rj	2Rbk	2Ru	Outside inversion
Length (%)		10.85	8.4	19.6	20.8	22.45	8	29.3
2Ra	14.65	2	0	1	1	0	0	2
2Rb	54	7	1	5	8	4	3	8
2Rc	23.9	5	1	1	4	1	0	4
2Rd	8.1	2	0	0	1	0	0	0
2Re	5.1	0	0	0	0	0	0	1
2Rh	16.1	4	2	0	3	2	0	0
2Rs	46.65	7	2	6	6	5	3	3
2Rt	19.2	0	0	3	3	2	2	3
2Rau	27.3	2	0	3	4	2	2	3
2Rtz	23.05	2	2	1	3	2	0	2
Outside inversion	31.2	1	2	4	2	3	0	3
2L-3R (33 markers)		An. gambiae inversions
An. funestus inversions	Length (%)	2La	Outside inversion
Length (%)		38.05	61.95
3Ra	31.2	2	9
3Rb	23.15	5	5
3Rd	15.5	2	6
Outside inversion	36.95	4	5

## Sheet: Sheet3
	2R arm
Order in A. gambiae	Clone name	accession				A. gambiae	A. funestus	Order in A. funestus	Inversions in gambiae	Inversions in funestus
4	01_H04	BU038873	AGAP001306	2,802,248-2,803,419.	1e-165	2R:7B	2R:7A	1
3	21_F03	BU038956	AGAP001215	1,608,204– 1,609,027	1e-23	2R:7B	2R:7B	2
45	36_A12	BU038994	AGAP003790	43,342,500-43,352,336	0	2R:16B	2R:8C*;3R:35E	3		b
9	36_E01	BU039000	AGAP001617	6,827,869-6,831,707	1e-75	2R:8D	2R:8D	4	j	bc
8	36_B06	BU038996	AGAP001588	6,491,921-6,495,261	3e-80	2R:8C	2R:8E	5	j	bc
16	11_D03	BU038903	AGAP002020	14,012,136-14,013,179	4.5e-118	2R:10A	2R:9A	6	j	bc
15	36_B02	BU038995	AGAP001983	13,133,425-13,135,252	1e-48	2R:9C	2R:9B	7	j	bc
31	25_H11	BU038976	AGAP002935	29,839,388-29,840,621	8e-49	2R: 13C	2R:10B	8	ck	bc
17	04_D06	BU038877	AGAP002166	16,812,718-16,815,833.	6e-35	2R:11A	2R:10C	9		bc
18	61_D05	BU039002	AGAP002213	17,648,143-17,653,542	3e-91	2R:11A	2R:10C	10		bc
2	01_D07	BU038871	AGAP001164	673,798-674,927	1e-174	2R:7A	2R:10C*,7C	11		bc
1	23_G01	BU038967	AGAP001141	582,418-585,357	2e-34	2R:7A	2R:10C5*,17B	12		bc
43	29_F03	BU038988	AGAP003650	41,002,243-41,003,465	5e-48	2R:15E	2R:11B	13	d	bcs
22	15_G03	BU038926	AGAP002413	21,027,264-21,030,999	6e-75	2R:12A	2R:12A	14	b	bcs
23	25_E09	BU038972	AGAP002440	21,425,189-21,426,085	3e-83	2R:12B	2R:12B	15	b	bcs
24	13_F11	BU038919	AGAP002457	21,573,636-21,587,145	6e-57	2R:12B	2R:12B2	16	b	bcs
25	15_F10	BU038925	AGAP002465	21,825,430-21,827,282	9e-65	2R:12B	2R:12B	17	b	bcs
26	17_G08	BU038935	AGAP002468	21,835,973-21,836,716	1e-153	2R: 12B	2R:12B;2L:23C	18	b	bcs
34	23_C09	BU038963	AGAP003184	33,620,457-33,622,184	1e-82	2R, 14C	X, 4C 2R, 12B*	19	dku	bs
42	66_A02	BU039006	AGAP003625	40,683,416-40,683,582	1e-37	2R:15E	2R:12C	20	d	bs
5	21_F12	BU038958	AGAP001380	4,050,701-4,051,820.	2e-69	2R:8A	2R:12D	21	j	bstu
6	07_E10	BU038891	AGAP001394	4,153,647-4,167,690	3e-49	2R:8A	2R:12D	22	j	bstu
7	06_E01	BU038885	AGAP001420	4,739,226-4,740,361	1e-162	2R:8A	2R:12E	23	j	bstu
35	11_D07	BU038904	AGAP003209	33,903,940-33,905,170	1e-143	2R:14C	2R:13A	24	dku	bstu
36	22_H10	BU038960	AGAP003312	35,775,371-35,775,597	1e-51	2R:14E	2R:13B	25	dku	bstu
47	13_C03	BU038918	AGAP003971	47,284,629-47,308,582	3e-55	2R:17B	2R:13C	26		bstu
46	13_A06	BU038916		20,332,357-20,332,644	2e-31	2R:16D	2R:13D	27		abstuz
49	18_D12	BU038940	AGAP004247	53,207,213-53,209,347	7e-71	2R:18C	2R:14B	28		abstuz
44	11_E07	BU038905	AGAP003664	41,338,854-41,360,919	1e-131	2R:16A	2R:14C	29	d	abstuz
27	06_B01	BU038882	AGAP002606	23,835,495-23,836,568	1e-90	2R:12C	2R:14D	30	b	abdhsuz
28	20_E04	BU038952	AGAP002608	23,842,548-23,842,828	1e-27	2R:12C	2R:14D	31	b	abdhsuz
12	AFND5	AF171035	AGAP001797	10,545,856-10,583,613	5.5e-18	2R:9A	15B	32	j	abdhsuz
11	16_A10	BU038927	AGAP001734	9,093,431-9,095,845	2e-22	2R:8E	2R:15C*,2L:25D	33	j	hsz
10	12_G10	BU038913	AGAP001721	8,925,685-8,926,882	1e-105	2R:8E	2R:15C	34	j	hsz
29	AFND32	AY291371		27,025,145-27,125,121	0.04	2R:13A	2R:15E	35	ck	hsz
30	AFND37	AY291373	AGAP002790	27,262,932-27,311,956	1e-24	2R:13A	2R:15E	36	ck	hsz
19	08_E06	BU038895	AGAP002317	19,444,433-19,447,708	4e-61	2R:11C	2R:16A	37	b	h
20	AF13C05	Collins lab		19,883,222-19,883,2715	4e-17 (50bp)	2R:11C	2R:16A	38	b	h
21	06_D06	BU038884		19,946,249-19,946,745	1e-42	2R:11C	2R:16B	39	b
48	20_A10	BU038950	AGAP004085	49,526,117-49,527,342	5e-45	2R:17C	2R: 16C*, 18C1, 18C4	40
40	66_E07	BU039009	AGAP003553	39,452,027-39,453,046	7e-44	2R:15D	2R:16C	41	d
41	AF261B04	Collins lab		39,751,219-39,751,269	2e-15	2R:15D	2R:16C	42	d
33	03_D09	BU038874	AGAP003024	31,230,560-31,232,558	5e-27	2R:13E	2R:17C	43	ck
32	66_G12	BU039012	AGAP002994	30,716,522-30,717,395	2e-75	2R, 13D	2R, 17C*; 3R, 34A	44	ck
13	FUN O	AY116019		11,565,685- 11,565,728	3e-05	2R:9B	2R:18A	45	j
14	23_B02	BU038961	AGAP001903	11,975,829-11,977,395	1e-111	2R:9B	2R:18B	46	j
37	27_E05	BU038983	AGAP003384	37,194,861-37,195,629	1e-54	2R:15B	2R:18C	47	dk
38	12_G11	BU038914	AGAP003416	37,466,896-37,468,119	3e-40	2R:15BC	2R:18C	48	d
39	12_H09	BU038915	AGAP003500	38,738,669-38,739,898	5e-82	2R:15C	2R:18D	49	d
50	11_B04	BU038900	AGAP004552	57,542,706-57,543,865	1e-132	2R:19C	2R:19C	50		e
2L-3R arm
Order in A. gambiae								Order in A. funestus	Inversions in gambiae	Inversions in funestus
5	25_E12	BU038973	AGAP005117	10,241,196-10,244,380	1e-97	2L:21D	3R:36F	1
19	16_F07	BU038931	AGAP006861	39,215,802-39,216,191	1e-129	2L:26B	3R:36E	2	a
20	09_C11	BU038897	AGAP006918	39,995,907-39,997,107	1e-63	2L:26C	3R:36D	3	a
16	21_E03	BU038955	AGAP006389	31,048,592-31,050,091	2e-35	2L:24D	3R:35F	4	a	b
15	18_G09	BU038943	AGAP006263	28,771,405-28,774,168	1e-115	2L:24B	3R:35F	5	a	b
22	11_F09	BU038906	AGAP006996	40,536,371-40,538,248	1e-100	2L:26D	3R:35F	6	a	b
21	AF262H10	Collins lab	AGAP006975	40,442,200-40,442,600	8e-55	2L:26C	3R:35F	7	a	b
13	36_A10	BU038993	AGAP006071	26,055,839-26,056,556	8e-25	2L:23D	3R:35F	8	a	b
6	23_D088	BU038965	AGAP005410	15,211,390-15,213,382	5e-20	2L:22B	3R:35C*,	9		bd
1	28_C07	BU038985	AGAP004904	5,771,985-5,780,988	4e-67	2L:21A	3R:35C	10		bd
2	29_H01	BU038990	AGAP004929	6,114,439-6,115,700	2e-22	2L:21A	3R:35B	11		bd
3	FUN D	AY116008		6,734,718-6,734,834	1e-34	2L:21A	3R:35B	12		bd
4	04_D07	BU038878	AGAP005037	8,668,402-8,700,721	8e-30	2L:21C	3R:35A	13		bd
9	AFND19	AF171049	AGAP005770	20,396,064-20,405,726	9.9e-84	2L:22F	3R:34A	14		d
11	66_E11	BU038987	AGAP005838	22,321,985-22,327,760	1e-134	2L:23B	3R:33D	15	a	d
10	30_G04	BU038991	AGAP005862	21,199,038-21,200,529	1e-133	2L: 23A	3R:33D	16	a	d
23	AFND33	AY291372	AGAP007078	42,216,309-42,216,467	1e-12	2L:27A	3R:33C	17
8	20_D11	BU038951	AGAP005712	19,277,265-19,282,704	1e-58	2L:22E	3R:33C	18
17	95_D09	BU039013	AGAP006677	36,653,143-36,654,063	2e-48	2L:25D	3R:33C	19	a
12	29_E12	BU039020	AGAP006015	24,671,856-24,674,367	4e-36	2L:23C	3R:33A	20	a
18	06_C09	BU038883	AGAP006795	38,567,686-38,568,743	1.3e-13	2L:26A	3R:32B	21	a	a
7	95_H01	BU039015	AGAP005618	17,920,080-17,921,140	4e-27	2L:22D	3R:31D	22		a
14	61_E02	BU039003	AGAP006148	27,158,330-27,159,179	9e-86	2L:24A	3R:30C	23	a	a
24	08_B09	BU038894	AGAP007160	43,603,779–43,607,408	1e-48	2L:27A	3R:30C	24		a
25	06_G08	BU038889	AGAP007249	44,638,197– 44,642,288	5e-56	2L:27C	3R;30C	25		a
26	25_D11	BU039019	AGAP007297	45,066,291-45,067,164	1e-116	2L:27C	3R:30B	26		a
27	26_B05	BU038978	AGAP007309	45,256,867-45,259,724	4e-21	2L:27C	3R:31C	27		a
28	23_E09	BU038966	AGAP007347	45,981,005-45,981,721	9e-09	2L:27D	3R:30A	28		a
29	26_A01	BU038977	AGAP007362	46,062,101-46,079,300	1e-76	2L:27D	3R:30A	29		a
30	07_A01	BU038890	AGAP007406	46,337,490-46,341,061	8e-58	2L:27D	3R:29D	30		a
31	11_B01	BU038899	AGAP007508	46,995,122-46,995,883	2e-96	2L:28A	3R:29C	31		a
32	14_C12	BU038922	AGAP007558	47,556,815-47,558,944	0	2L:28B*	3R:29C	32
33	18_G01	BU038941	AGAP007643	48,608,644-48,628,119	7e-69	2L:28C	3R:29B	33
